# Supplementary material for: CD154:CD11b blockade enhances CD8+ T cell differentiation during infection but not transplantation
Source: JCI Insight. 2025 Jun 9;10(11):e184843. doi: 10.1172/jci.insight.184843 (PMC12220971; doi:10.1172/jci.insight.184843)
Supplement: Supporting data values [file jciinsight-10-184843-s009.xlsx]

## Sheet: Fig 1B
No Rx	cM7
0.19	0.12
0.29	0.11
0.14	0.015
0.15	0.00171
0.18	0.00628

## Sheet: Fig 1D
No Rx	cM7
22.6	6.87
25.6	17.1
21.2	11.5
15.3	11.8
23.6	9.63

## Sheet: Fig 1E
IFNg						IL-2
Unstim			PMA/Iono			Unstim			PMA/Iono
No Rx	cM7		No Rx	cM7		No Rx	cM7		No Rx	cM7
0.19	0.21		47.7	58.8		0.18	0.2		15.4	16.6
0.19	0.19		58.9	58.3		0.17	0.22		17.4	17
0.42	0.11		58.9	57.6		0.41	0.15		22.6	18.1
0.3	0.16		51.4	61.2		0.42	0.19		18.7	20.3
0.24	0.26		56.5	56.6		0.28	0.19		20	17.6
0.33	0.25		39.9	41.7		0.77	0.92		9.8	14
0.27	0.21		43.8	45.2		0.55	0.9		15.4	14.4
0.2	0.17		44.1	42.2		0.6	0.6		14.6	14.9
0.67	0.21		33.7	44.3		2.4	0.6		14.2	17.9
0.11	0.13		41.6	53.2		0.038	0.13		11.2	12
0.098	0.069		54.8	41.9		0.1	0.078		14.5	8.98
0.088	0.38		53.7	51.1		0.11	0.4		14	10.7
0.084	0.24		51.9	44.2		0.07	0.24		10.9	10.1
0.13	0.13		58.2	48.8		0.23	0.14		13.5	11.1

## Sheet: Fig 2C
No Rx	cM7
14.8	16
12.1	19.6
8.21	13.3
12.4	22.7
14.2	15.6
9.47	12.7
14.6	13.3
13.3	7.28
	12
	11.5

## Sheet: Fig 2E
p56/Db Frequency			p56/Db Number			p79/Kb Frequency			p79/Kb Number
No Rx	cM7		No Rx	cM7		No Rx	cM7		No Rx	cM7
4.49	8.12		2898.34	6764.71		6.01	13.9		3878.88	11609.9
2.65	7.49		1158.42	7012		4.44	16.5		1940.93	15451.7
1.29	10.6		466.516	10635.8		1.17	9.75		421.37	9761.59
6.8	10.8		5987.09	11339.5		10.7	12.8		9418.96	13406.7
3	4.78		1069.73	5252.02		3.77	21		1344.88	23054.4
5.81	9		1642.2	3481.65		13.8	13.4		3913.76	5173.45
7.7	5.61		2262.8	2256.8		10.3	8.21		3040.36	3304.89
4.99	7.9		2324.57	1571.75		6.63	6.51		3085.69	1296.16
	8.85			3001.36		9.34	13.2			4491.18
	7.23			3261.61		9.02	10.8			4860.13
						7.89	10.3
						14.3	22.9
						17.9	10.5
							16.7
							16.3

## Sheet: Fig 3B
p56/Db MPECs			p56/Db SLECs			p79/Kb MPECs			p79/Kb SLECs
No Rx	cM7		No Rx	cM7		No Rx	cM7		No Rx	cM7
34.2	77.7		43.3	8.48		5.01	26.6		70.5	40.6
54	88.8		24.4	0		9.62	53.4		61.4	0.13
10.3	83.1		68.3	0.052		2.72	49		82.3	0.49
15.9	79.8		58.5	0.11		2.25	40.6		76.4	1.22
	72.8			7.98		31	24.7		46.4	41.3
						30.9	30.8		43.6	40.6
						28.3	39.8		42.8	25.2
						27.9	29.7		43.3	46.2
						33.1	25.2		39.8	50.3
							27.2			49.2

## Sheet: Fig 3D
IFNg						IL-2
Unstim			PMA/Iono			Unstim			PMA/Iono
No Rx	cM7		No Rx	cM7		No Rx	cM7		No Rx	cM7
18.3	5.59		68.7	69.3		3.85	1.6		24.6	25
6.39	1.75		61.9	66.2		1.91	1.48		23.7	30.4
12.5	4.93		65.3	66.1		1.84	1.97		22	34
12.1	6.5		64.7	56.7		1.9	2.47		23.3	26.2
	8.74			64.3			2.59			25

## Sheet: Fig 4B
Mesenteric Lymph Nodes						Spleen
Day 14			Day 28			Day 14			Day 28
No Rx	cM7		No Rx	cM7		No Rx	cM7		No Rx	cM7
0.65	1.68		0.83	1.81		17.8	4.21		0.33	0.17
0.75	0.37		0.9	1.58		7.65	11.9		0.4	0.59
0.97	0.71		0.81	1.13		7.27	5.01		0.56	0.53
6.03	7.82		1.05	2.39		16.5	13.4		1.09	0.39
3.34	0.37		1.11	1.57		9.69	0.95		0.77	0.72

## Sheet: Fig 4D
Mesenteric Lymph Nodes						Spleen
Day 14			Day 28			Day 14			Day 28
No Rx	cM7		No Rx	cM7		No Rx	cM7		No Rx	cM7
31	24.7		5.13	3.25		11.8	18.7		3.12	3.71
24.5	17.1		5.23	6.33		16.6	19.3		4.18	3.62
30.4	28.7		5.96	3.65		23.1	18.6		2.92	4.24
40.9	36.5		6.98	3.56		22.5	19.8		3.71	4.49
21.4	41.2		4.66	3.43		19.6	19.7		3.08	3.39

## Sheet: Fig 5C
Jun			Mertk			Gatm
No Rx	cM7		No Rx	cM7		No Rx	cM7
324.55	536.039		0	0.0394582		0	0.552414
179.448	417.752		0	6.87173		0	1.66711
219.748	350.785		0	2.64435		0	0.817344
174.611	378.821		0.0225378	0		0	2.17073
226.063	395.988		0	1.3182		0	0.74698

[truncated: 18 more sheets: Fig 6A, Fig 6B, Fig 7A, Fig 7B, Fig S1A, Fig S1B, Fig S1C, Fig S1D, Fig S2, Fig S3, Fig S4A, Fig S4B, Fig S5A, Fig S5B, Fig S5C, Fig S6B, Fig S7A, Fig S7B]
